# Supplementary material for: Microbiome Diversity and Community-Level Change Points within Manure-based small Biogas Plants
Source: Microorganisms. 2020 Aug 1;8(8):1169. doi: 10.3390/microorganisms8081169 (PMC7464807; doi:10.3390/microorganisms8081169)
Supplement: Supplementary file 1 [file microorganisms-08-01169-s001.zip]

Archive with 2 entries (2 files):
- SupplementFigures - SmallManurePlants - Theuerl.pdf
- SupplementTables - SmallManurePlants - Theuerl.pdf
